# Supplementary material for: Prognostic Risk Assessment and Prediction of Radiotherapy Benefit for Women with Ductal Carcinoma In Situ (DCIS) of the Breast, in a Randomized Clinical Trial (SweDCIS)
Source: Cancers (Basel). 2021 Dec 3;13(23):6103. doi: 10.3390/cancers13236103 (PMC8657230; doi:10.3390/cancers13236103)
Supplement: Supplementary file 1 [file cancers-13-06103-s001.zip]

Archive with 1 entries (1 files):
- cancers-1441191-Supplementary.pdf
